# Supplementary material for: Modelling and optimal control of multi strain epidemics, with application to COVID-19
Source: PLoS One. 2021 Sep 16;16(9):e0257512. doi: 10.1371/journal.pone.0257512 (PMC8445490; doi:10.1371/journal.pone.0257512)
Supplement: S1 File — (ZIP) [file pone.0257512.s002.zip]

Archive with 4 entries (4 files):
- OptimalControl-Amazonas-2Strains.R
- SEIR-MultiStrain-Amazonas.R
- SEIR-MultiStrain-England.R
- Survey_England.csv
