# Supplementary material for: Modelling and optimal control of multi strain epidemics, with application to COVID-19
Source: PLoS One. 2021 Sep 16;16(9):e0257512. doi: 10.1371/journal.pone.0257512 (PMC8445490; doi:10.1371/journal.pone.0257512)
Supplement: S1 File — (ZIP) [file pone.0257512.s002.zip › OptimalControl-Amazonas-2Strains.R]

# Packages
library(tidyverse) # managing dates and times
library(lubridate)
library(nycflights13)
library(ggplot2)
library(ggpubr)
library(plyr) # to count occurences in the dataset
library(ggsci) # for plotting
# Packages
remove(list = ls())
setwd( "/Users/efarruda/Dropbox/Dropbox/Covid-19" )
printf <- function(...) invisible(print(sprintf(...)))
#source("/Users/efarruda/Dropbox/Dropbox/Covid-19/Library.R" ) # integration functions

p0 = 4144597; # total population Amazonas
# parameters
gamma = 1/21
#sigma = 1/14
sigma = 1/7
R0 = 3;
#beta = 2.41e-9
beta = R0*gamma/p0;
delta = 1/150 # immunity loss rate
#mu=0
mu = 1.152e-5 
parameters = data.frame(gamma, sigma, beta, delta, mu)
# parameters
# initial conditions
#s0=217000000;
e0=252;
i0=2;
r0=1;
s0 = p0 - e0 - i0 - r0
#r0=s0; s0=1 - USE TO SHOW STABILITY
#initial conditions
initial <- data.frame(s0,e0,i0,r0) # initial conditions for strain 1

# ****************************************
e0=0.01*p0;
i0=0.05*p0;
r0=0.40*p0;
s0 = p0 - e0 - i0 - r0
initial2 <- data.frame(s0,e0,i0,r0) # initial conditions for strain 2, steady state
# ****************************************

period <- 730 # total time in days
step <- 5e-2

time =  seq(0, period, by = step)
l = length(time) # one time for each strain
susceptible = rep( 0, l )
exposed = rep( 0, l )
infected = rep( 0, l )
removed = rep( 0, l )
strain1 <- data.frame( time, susceptible, exposed, infected, removed )
strain1[1, 2:ncol( strain1 )] <- initial # initial condition for strain 1

# ****************************************
strain2 <- data.frame( time, susceptible, exposed, infected, removed )
strain2[1, 2:ncol( strain2 )] <- initial2 # initial condition for strain 2
# ****************************************

c1 = 5
c2 = log(p0)/5
phiP = rep( 0, l )
phiE = rep( 0, l )
phiI = rep( 0, l )
phiR = rep( 0, l )
phiS = rep( 0, l )
# strain 2
phiE2 = rep( 0, l )
phiI2 = rep( 0, l )
phiR2 = rep( 0, l )
phiS2 = rep( 0, l )
# end:strain 2

population <- rep( p0, l ) # population
u <- rep( 0.5, l ) # initial control

error <- 1
it <- 0
while( error > 1e-3 ){ # convergence criterion
  it <- it+1
# ****************************************
# O R I G I N A L    S Y S T E M
# ****************************************
  for( k in 1:(l-1) ){ # for each time step
    population[k] <- max( population[k], 0 )
    strain1$susceptible[k] <- population[k] - strain1$exposed[k] - strain1$infected[k] - strain1$removed[k]
    strain1$susceptible[k] <- max(strain1$susceptible[k], 0)
    # exposed STRAIN 1
    de = (1-u[k])*parameters$beta * strain1$susceptible[k] * strain1$infected[k] - parameters$sigma * strain1$exposed[k]
    strain1$exposed[k+1] <- strain1$exposed[k] + step * de
    # infected STRAIN 1
    di = parameters$sigma * strain1$exposed[k] - parameters$gamma *  strain1$infected[k] - parameters$mu *  strain1$infected[k]
    strain1$infected[k+1] <- strain1$infected[k] + step * di
    # removed STRAIN 1
    dr = parameters$gamma * strain1$infected[k] - parameters$delta * strain1$removed[k]
    strain1$removed[k+1] <- strain1$removed[k] + step * dr
    
    # ***************************************************************
    strain2$susceptible[k] <- population[k] - strain2$exposed[k] - strain2$infected[k] - strain2$removed[k]
    strain2$susceptible[k] <- max(strain2$susceptible[k], 0)
    # exposed STRAIN 1
    de = (1-u[k])*parameters$beta * strain2$susceptible[k] * strain2$infected[k] - parameters$sigma * strain2$exposed[k]
    strain2$exposed[k+1] <- strain2$exposed[k] + step * de
    # infected STRAIN 1
    di = parameters$sigma * strain2$exposed[k] - parameters$gamma *  strain2$infected[k] - parameters$mu *  strain2$infected[k]
    strain2$infected[k+1] <- strain2$infected[k] + step * di
    # removed STRAIN 1
    dr = parameters$gamma * strain2$infected[k] - parameters$delta * strain2$removed[k]
    strain2$removed[k+1] <- strain2$removed[k] + step * dr
    # ***************************************************************
    
    deaths <- parameters$mu *  strain1$infected[k] + parameters$mu *  strain2$infected[k]
    population[k+1] <- population[k] - deaths # discounted deaths in the current time
  }

  # LAST VALUES FOR SUSCEPTIBLES
  strain1$susceptible[l] <- population[l] - strain1$exposed[l] - strain1$infected[l] - strain1$removed[l]
  strain1$susceptible[l] <- max(strain1$susceptible[l], 0)
  strain2$susceptible[l] <- population[l] - strain2$exposed[l] - strain2$infected[l] - strain2$removed[l]
  strain2$susceptible[l] <- max(strain2$susceptible[l], 0)
  # End: O R I G I N A L    S Y S T E M
  # ****************************************
  
  
  #I STOPPED HERE!
  # ************************
  # CO-STATE EQUATIONS
  error <- 0
  for( k in l:2 ){ # for each time step
  # derivatives
    new_u <- log( strain1$susceptible[k] * strain1$infected[k] * parameters$beta * ( phiS[k] - phiE[k] )/c2 )/c2
    new_u <- new_u + log( strain2$susceptible[k] * strain2$infected[k] * parameters$beta * ( phiS2[k] - phiE2[k] )/c2 )/c2
    new_u <- max( new_u, 0 )
    new_u <- min( new_u, 1 )
    er <- abs(new_u - u[k])
    error <- max( error, er )
    u[k] <- new_u
    DphiP = -c1
    DphiE = ( phiE[k] - phiI[k] ) * parameters$sigma
    DphiI = ( phiS[k] - phiE[k] ) * (1 - u[k]) * parameters$beta * strain1$susceptible[k] + phiI[k] * (parameters$gamma + parameters$mu) - phiR[k] * parameters$gamma + phiP[k] * parameters$mu + phiS2[k] * parameters$mu
    DphiR = parameters$delta * ( phiR[k] - phiS[k] )
    DphiS = ( phiS[k] - phiE[k] ) * (1 - u[k]) * parameters$beta * strain1$infected[k]
    # end: derivatives
    # new values
    phiP[k-1] <- phiP[k] - step * DphiP
    phiE[k-1] <- phiE[k] - step * DphiE
    phiI[k-1] <- phiI[k] - step * DphiI
    phiR[k-1] <- phiR[k] - step * DphiR
    phiS[k-1] <- phiS[k] - step * DphiS
    # end: new values
    
    # ***********************************
    DphiE2 = ( phiE2[k] - phiI2[k] ) * parameters$sigma
    DphiI2 = ( phiS2[k] - phiE2[k] ) * (1 - u[k]) * parameters$beta * strain2$susceptible[k] + phiI2[k] * (parameters$gamma + parameters$mu) - phiR2[k] * parameters$gamma + phiP[k] * parameters$mu + phiS[k] * parameters$mu
    DphiR2 = parameters$delta * ( phiR2[k] - phiS2[k] )
    DphiS2 = ( phiS2[k] - phiE2[k] ) * (1 - u[k]) * parameters$beta * strain2$infected[k]
    # new values
    phiE2[k-1] <- phiE2[k] - step * DphiE2
    phiI2[k-1] <- phiI2[k] - step * DphiI2
    phiR2[k-1] <- phiR2[k] - step * DphiR2
    phiS2[k-1] <- phiS2[k] - step * DphiS2
    # end: new values
    # ***********************************
  }

  new_u <- log( strain1$susceptible[1] * strain1$infected[1] * parameters$beta * (phiS[1] - phiE[1])/c2 )/c2
  new_u <- new_u + log( strain2$susceptible[1] * strain2$infected[1] * parameters$beta * (phiS2[1] - phiE2[1])/c2 )/c2
  new_u <- max( new_u, 0 )
  new_u <- min( new_u, 1 )
  er <- abs(new_u - u[1])
  error <- max( error, er )
  u[1] <- new_u

  printf("Iteration: %d     Error: %f", it, error )
}

# plotting results
strain1$population <- population
strain1 <- strain1/ p0 # normalised population  
strain1$time <- strain1$time * p0 # returning time to original
strain1$u <- u
# strain 2
strain2$population <- population
strain2 <- strain2/ p0 # normalised population  
strain2$time <- strain2$time * p0 # returning time to original
strain2$u <- u

b <- ggplot(strain1, aes(time, susceptible, color = "susceptible") ) + geom_line( ) + theme_bw(base_size=18) 
b <- b + geom_line(aes(time, exposed, color="exposed" )) + geom_line(aes(time, infected, color="infected") ) 
b <- b + geom_line(aes(time, removed, color = "removed"  ) ) + geom_line(aes(time, u, color = "u(t)" ) ) + geom_line(linetype="dotted")
b <- b + geom_line(aes(time, population, color="population") ) + scale_y_sqrt(breaks = c(0.01, 0.05, 0.10, 0.15, 0.25,0.50,0.6, 0.75,1))
b <- b + xlab("time (days)") + ylab("population")  + scale_x_sqrt(breaks = c(7, 30, 60, 90, 120,150,200, 300,600, 730)) + labs(colour = "")
b + scale_fill_brewer(palette="Dark2") + scale_color_brewer(palette="Dark2")
#+ scale_color_npg() + scale_fill_npg()

c <- ggplot(strain2, aes(time, susceptible, color = "susceptible") ) + geom_line( ) + theme_bw(base_size=18) 
c <- c + geom_line(aes(time, exposed, color="exposed" )) + geom_line(aes(time, infected, color="infected") ) 
c <- c + geom_line(aes(time, removed, color = "removed"  ) ) + geom_line(aes(time, u, color = "u(t)" ) ) + geom_line(linetype="dotted")
c <- c + geom_line(aes(time, population, color="population") ) + scale_y_sqrt(breaks = c(0.01, 0.05, 0.10, 0.15, 0.25,0.50,0.6, 0.75,1))
c <- c + xlab("time (days)") + ylab("population")  + scale_x_sqrt(breaks = c(7, 30, 60, 90, 120,150,200, 300,600, 730)) + labs(colour = "")
c + scale_fill_brewer(palette="Dark2") + scale_color_brewer(palette="Dark2")
#+ scale_color_npg() + scale_fill_npg()

strain1$strain <- rep( 2, nrow(strain1) )
strain2$strain <- rep( 1, nrow(strain1) )

trajectory <- rbind(strain1, strain2)

d <- ggplot(trajectory, aes(time, susceptible, color = "susceptible", group=as.factor(strain)) ) + geom_line( aes(linetype = as.factor(strain))) + theme_bw(base_size=16) 
d <- d + geom_line(aes(time, exposed, color="exposed", linetype=as.factor(strain) )) + geom_line(aes(time, infected, color="infected", linetype=as.factor(strain)) ) 
d <- d + geom_line(aes(time, removed, color = "removed", linetype=as.factor(strain) ) ) + geom_line(aes(time, u, color = "u(t)" ) ) + geom_line(linetype="dotted")
d <- d + geom_line(aes(time, population, color="population") ) + scale_y_sqrt(breaks = c(0.01, 0.05, 0.10, 0.15, 0.25,0.50,0.6, 0.75,1)) 
d + xlab("time (days)") + ylab("population") + scale_color_npg() + scale_fill_npg() + scale_x_continuous(breaks = c(0,100,200, 250,300, 500,600,800)) + labs(colour = "", linetype="strain")
