# Supplementary material for: Modelling and optimal control of multi strain epidemics, with application to COVID-19
Source: PLoS One. 2021 Sep 16;16(9):e0257512. doi: 10.1371/journal.pone.0257512 (PMC8445490; doi:10.1371/journal.pone.0257512)
Supplement: S1 File — (ZIP) [file pone.0257512.s002.zip › SEIR-MultiStrain-England.R]

# Packages
library(tidyverse) # managing dates and times
library(lubridate)
#library(nycflights13)
library(ggplot2)
library(ggpubr)
library(plyr) # to count occurences in the dataset
library(ggsci) # for plotting
# Packages
remove(list = ls())
setwd( "\\\\filestore.soton.ac.uk/users/efda1y20/mydocuments/Covid Experiments" )

source("Library.R" ) # integration functions

p0 = 56000000; # total England's population
# parameters
gamma = 1/21
#sigma = 1/14
sigma = 1/7
R0 = 3;
#beta = 2.41e-9
beta = R0*gamma/p0;
delta = 1/150 # immunity loss rate
#mu=0
mu = 1.152e-5 
parameters = data.frame(gamma, sigma, beta, delta, mu)
# parameters
# initial conditions
#s0=217000000;
e0=0.03*p0/100;
i0=0.09*p0/100;
r0=1;
s0 = p0 - e0 - i0 - r0
#p0 = s0 + e0 + i0 + r0
#r0=s0; s0=1 - USE TO SHOW STABILITY
#initial conditions
initial <- data.frame(s0,e0,i0,r0)

period <- 228 # total time in days
step <- 1e-2

time =  seq(0, period, by = step)
l = length(time) # one time for each strain
susceptible = rep( 0, l )
exposed = rep( 0, l )
infected = rep( 0, l )
removed = rep( 0, l )

strain1 <- data.frame( time, susceptible, exposed, infected, removed )
strain2 <- data.frame( time, susceptible, exposed, infected, removed )
strain1[1, 2:ncol( strain1 )] <- initial # initial condition for strain 1
ind2 <- which( time == 30 ) # initial condition for one month later
strain2$infected[ind2] <- 0.05*p0/100 # conditions in October
strain2$exposed[ind2] <- 0.02*p0/100 # conditions in October

#time =  rep(0, period, by = step)
#horizon <- length( time )
control = rep(0.2, l)
l1 = which(time == 60 )
l2 = which( time == 90 )
l0 = which(time == 59 )
control[1:l1] = 0.18
control[l1:l2] = 0.82
l1 = which(time == 116 )
l2 = which( time == 228 )
control[l1:l2] = 0.85

population <- rep( p0, l ) # population
for( k in 1:(l-1) ){ # for each time step
  population[k] <- max( population[k], 0 )
  strain1$susceptible[k] <- population[k] - strain1$exposed[k] - strain1$infected[k] - strain1$removed[k]
  strain1$susceptible[k] <- max(strain1$susceptible[k], 0)
  strain2$susceptible[k] <- population[k] - strain2$exposed[k] - strain2$infected[k] - strain2$removed[k]
  strain2$susceptible[k] <- max( strain2$susceptible[k], 0 )
  # exposed STRAIN 1
  de = (1-control[k])*parameters$beta * strain1$susceptible[k] * strain1$infected[k] - parameters$sigma * strain1$exposed[k]
  strain1$exposed[k+1] <- strain1$exposed[k] + step * de
  # infected STRAIN 1
  di = parameters$sigma * strain1$exposed[k] - parameters$gamma *  strain1$infected[k] - parameters$mu *  strain1$infected[k]
  strain1$infected[k+1] <- strain1$infected[k] + step * di
  # removed STRAIN 1
  dr = parameters$gamma * strain1$infected[k] - parameters$delta * strain1$removed[k]
  strain1$removed[k+1] <- strain1$removed[k] + step * dr
  
  if( k >= ind2 ) { # second strain activated
    # exposed STRAIN 2
    de = (1-control[k])*parameters$beta * strain2$susceptible[k] * strain2$infected[k] - parameters$sigma * strain2$exposed[k]
    strain2$exposed[k+1] <- strain2$exposed[k] + step * de
    # infected STRAIN 2
    di = parameters$sigma * strain2$exposed[k] - parameters$gamma *  strain2$infected[k] - parameters$mu *  strain2$infected[k]
    strain2$infected[k+1] <- strain2$infected[k] + step * di
    # removed STRAIN 2
    dr = parameters$gamma * strain2$infected[k] - parameters$delta * strain2$removed[k]
    strain2$removed[k+1] <- strain2$removed[k] + step * dr
  }
  
  deaths <- parameters$mu *  strain1$infected[k] + parameters$mu *  strain2$infected[k]
  population[k+1] <- population[k] - deaths # discounted deaths in the current time
}

# LAST VALUES FOR SUSCEPTIBLES
strain1$susceptible[l] <- population[l] - strain1$exposed[l] - strain1$infected[l] - strain1$removed[l]
strain1$susceptible[l] <- max(strain1$susceptible[l], 0)
strain2$susceptible[l] <- population[l] - strain2$exposed[l] - strain2$infected[l] - strain2$removed[l]
strain2$susceptible[l] <- max( strain2$susceptible[l], 0 )
# END: LAST VALUES FOR SUSCEPTIBLES

strain1$population <- population
strain2$population <- population
strain1 <- 100*strain1/ p0 # normalised population  
strain2 <- 100*strain2/ p0 # normalised population
strain1$time <- strain1$time * p0/100 # returning time to original
strain2$time <- strain2$time * p0/100 # returning time to original

# ***************************
# simulation without control
strain1$strain <- rep( 1, nrow(strain1) )
strain2$strain <- rep( 2, nrow(strain1) )

trajectory <- rbind(strain1, strain2)

b <- ggplot(trajectory, aes(time, susceptible, color = "susceptible", group=as.factor(strain)) ) + geom_line( aes(linetype = as.factor(strain))) + theme_bw(base_size=16) 
b <- b + geom_line(aes(time, exposed, color="exposed", linetype=as.factor(strain) )) + geom_line(aes(time, infected, color="infected", linetype=as.factor(strain)) ) 
b <- b + geom_line(aes(time, removed, color = "removed", linetype=as.factor(strain) ) )
b <- b + geom_line(aes(time, population, color="population") ) + scale_y_sqrt(breaks = c(0.01, 0.5, 1, 1.5, 5,10, 25, 50, 75,100)) 
b + xlab("time (days)") + ylab("population") + scale_color_npg() + scale_fill_npg() + scale_x_sqrt(breaks = c(0,15, 30, 60, 100,200, 300,400, 500)) + labs(colour = "", linetype="strain")

c <- ggplot(trajectory, aes(time, exposed, color="exposed", linetype=as.factor(strain) ) ) + geom_line( aes(linetype = as.factor(strain))) + theme_bw(base_size=16) 
c <- c + geom_line(aes(time, infected, color="infected", linetype=as.factor(strain)) ) 
c <- c + geom_line(aes(time, removed, color = "removed", linetype=as.factor(strain) ) )
c <- c + scale_y_sqrt(breaks = c(0.02, 0.1, 0.5, 1, 1.5, 5,10, 25, 50, 75,100)) 
c + xlab("time (days)") + ylab("population (%)") + scale_color_npg() + scale_fill_npg() + scale_x_sqrt(breaks = c(0,15, 30, 60, 100,200, 300,400, 500)) + labs(colour = "", linetype="strain")


# NUMBER OF CASES
inf_total = strain1$infected + strain2$infected
in_date <- as.Date("2020-09-01")
time <- as.Date(in_date + time )
total <- data.frame( time, inf_total )
# ***********************************

Survey <- read.csv2( "Survey_England.csv", header=T, sep=",") #csv

time <- as.Date( Survey$Date, "%d/%m/%Y")
Inf_Av <- as.numeric( Survey$Inf_Average)
Inf_Up <- as.numeric( Survey$Inf_Upper)
Inf_Low <- as.numeric( Survey$Inf_Lower)
df2 <- data.frame( time, Inf_Av, Inf_Low, Inf_Up )

index <-  which( df2$time < (in_date+228) )
df2 <- df2[index, ]
index <- which( df2$time >= in_date ) 
df2 <- df2[index, ]

d <- ggplot() + theme_bw(base_size=16) + ylab("population (%)")
d <- d + geom_line(data=df2, aes(time, Inf_Av, color='average'))
d <- d + geom_line(data=df2, aes(time, Inf_Low, color='lower bound (95% CI)'))
d <- d + geom_line(data=df2, aes(time, Inf_Up, color='upper bound (95% CI)'))
d <- d + geom_line(data=total, aes(time, inf_total, color = 'model simulation'))
d + theme(axis.text.x = element_text(angle = 90, vjust = 0.5, hjust=1)) +labs(colour="")
