# Supplementary material for: Modelling and optimal control of multi strain epidemics, with application to COVID-19
Source: PLoS One. 2021 Sep 16;16(9):e0257512. doi: 10.1371/journal.pone.0257512 (PMC8445490; doi:10.1371/journal.pone.0257512)
Supplement: S1 File — (ZIP) [file pone.0257512.s002.zip › Survey_England.csv]

Date	Inf_Average	Inf_Lower	Inf_Upper
03/05/2020	0.27	0.17	0.41
10/05/2020	0.25	0.16	0.38
17/05/2020	0.24	0.11	0.46
24/05/2020	0.10	0.05	0.18
31/05/2020	0.06	0.02	0.12
07/06/2020	0.06	0.02	0.13
14/06/2020	0.09	0.04	0.19
21/06/2020	0.04	0.02	0.08
28/06/2020	0.03	0.01	0.06
09/07/2020	0.04	0.03	0.06
16/07/2020	0.05	0.03	0.07
23/07/2020	0.07	0.04	0.10
30/07/2020	0.05	0.03	0.07
06/08/2020	0.05	0.03	0.07
10/08/2020	0.05	0.03	0.06
17/08/2020	0.05	0.04	0.07
24/08/2020	0.05	0.04	0.07
02/09/2020	0.07	0.05	0.10
07/09/2020	0.11	0.09	0.14
16/09/2020	0.19	0.16	0.23
21/09/2020	0.21	0.18	0.24
28/09/2020	0.41	0.37	0.45
05/10/2020	0.62	0.57	0.66
13/10/2020	0.79	0.75	0.84
20/10/2020	1.04	0.98	1.10
28/10/2020	1.13	1.07	1.20
03/11/2020	1.20	1.14	1.27
11/11/2020	1.22	1.15	1.29
18/11/2020	1.16	1.10	1.23
25/11/2020	0.96	0.90	1.01
02/12/2020	0.88	0.83	0.94
09/12/2020	1.04	0.98	1.10
15/12/2020	1.18	1.12	1.25
20/12/2020	1.47	1.40	1.54
30/12/2020	2.06	1.96	2.16
13/01/2021	1.88	1.80	1.96
20/01/2021	1.87	1.79	1.95
27/01/2021	1.55	1.48	1.63
03/02/2021	1.28	1.21	1.34
09/02/2021	0.88	0.83	0.94
16/02/2021	0.69	0.64	0.74
24/02/2021	0.45	0.41	0.50
03/03/2021	0.37	0.33	0.41
10/03/2021	0.29	0.26	0.33
17/03/2021	0.30	0.26	0.34
24/03/2021	0.27	0.24	0.31
31/03/2021	0.30	0.26	0.34
07/04/2021	0.21	0.18	0.24
13/04/2021	0.17	0.14	0.19
21/04/2021	0.10	0.08	0.12
29/04/2021	0.08	0.07	0.10
05/05/2021	0.07	0.06	0.09
12/05/2021	0.09	0.07	0.11
19/05/2021	0.09	0.07	0.11
26/05/2021	0.16	0.13	0.19
02/06/2021	0.18	0.15	0.21
09/06/2021	0.19	0.16	0.23
16/06/2021	0.22	0.19	0.26
23/06/2021	0.39	0.34	0.44
30/06/2021	0.61	0.54	0.68
07/07/2021	1.06	0.98	1.15
14/07/2021	1.36	1.26	1.46
